# Supplementary material for: People’s Willingness to Pay for Dental Checkups and the Associated Individual Characteristics: A Nationwide Web-Based Survey among Japanese Adults
Source: Int J Environ Res Public Health. 2023 Feb 25;20(5):4145. doi: 10.3390/ijerph20054145 (PMC10001831; doi:10.3390/ijerph20054145)
Supplement: Supplementary file 1 [file ijerph-20-04145-s001.zip]

Archive with 1 entries (1 files):
- ijerph-2226307-supplementary.pdf
